# Supplementary material for: Targeting a highly repetitive genomic sequence for sensitive and specific molecular detection of the filarial parasite Mansonella perstans from human blood and mosquitoes
Source: PLoS Negl Trop Dis. 2022 Dec 29;16(12):e0010615. doi: 10.1371/journal.pntd.0010615 (PMC9833530; doi:10.1371/journal.pntd.0010615)
Supplement: S3 Table — Cq values resulting from reactions performed as part of analytical specificity experiments are provided. (XLSX) [file pntd.0010615.s004.xlsx]

## Sheet: Sheet1
S3 Table. Results of analytical specificity experiments.
	Sample Name	Target Name	Cт	Cт Mean	Cт SD
	A. viteae	Mp_Repeat	Negative
	A. viteae	Mp_Repeat	Negative
	A. viteae	Mp_Repeat	Negative
	B. malayi	Mp_Repeat	Negative
	B. malayi	Mp_Repeat	Negative
	B. malayi	Mp_Repeat	Negative
	B. pahangi	Mp_Repeat	Negative
	B. pahangi	Mp_Repeat	Negative
	B. pahangi	Mp_Repeat	Negative
	D. immitis	Mp_Repeat	Negative
	D. immitis	Mp_Repeat	Negative
	D. immitis	Mp_Repeat	Negative
	L. loa	Mp_Repeat	Negative
	L. loa	Mp_Repeat	Negative
	L. loa	Mp_Repeat	Negative
	M. ozzardi	Mp_Repeat	Negative
	M. ozzardi	Mp_Repeat	Negative
	M. ozzardi	Mp_Repeat	Negative
	O. volvulus	Mp_Repeat	Negative
	O. volvulus	Mp_Repeat	Negative
	O. volvulus	Mp_Repeat	Negative
	W. bancrofti	Mp_Repeat	Negative
	W. bancrofti	Mp_Repeat	Negative
	W. bancrofti	Mp_Repeat	Negative
	M. perstans + control	Mp_Repeat	22.387	22.371	0.228421
	M. perstans + control	Mp_Repeat	22.591	22.371	0.22842
	M. perstans + control	Mp_Repeat	22.135	22.371	0.22842
	NTC	Mp_Repeat	Negative
	NTC	Mp_Repeat	Negative
	NTC	Mp_Repeat	Negative
