# Supplementary material for: Targeting a highly repetitive genomic sequence for sensitive and specific molecular detection of the filarial parasite Mansonella perstans from human blood and mosquitoes
Source: PLoS Negl Trop Dis. 2022 Dec 29;16(12):e0010615. doi: 10.1371/journal.pntd.0010615 (PMC9833530; doi:10.1371/journal.pntd.0010615)
Supplement: S4 Table — Cq values resulting from reactions performed as part of analytical sensitivity experiments are provided. (XLSX) [file pntd.0010615.s005.xlsx]

## Sheet: Sheet1
S4 Table. Results of analytical sensitivity experiments.
	Sample Name	Target	Cт	Cт Mean	Cт SD
	100 pg	Mp_Repeat	18.357	18.494	0.17142
	100 pg	Mp_Repeat	18.686	18.494	0.17142
	100 pg	Mp_Repeat	18.438	18.4894	0.17142
	10 pg	Mp_Repeat	21.944	22.108	0.14365
	10 pg	Mp_Repeat	22.21	22.108	0.14365
	10 pg	Mp_Repeat	22.171	22.108	0.14365
	1 pg	Mp_Repeat	25.282	25.448	0.17347
	1 pg	Mp_Repeat	25.628	25.448	0.17347
	1 pg	Mp_Repeat	25.433	25.448	0.17347
	100 fg	Mp_Repeat	29.216	29.309	0.66241
	100 fg	Mp_Repeat	30.013	29.309	0.66241
	100 fg	Mp_Repeat	28.698	29.309	0.66241
	10 fg	Mp_Repeat	30.801	32.769	2.5907
	10 fg	Mp_Repeat	31.801	32.769	2.5907
	10 fg	Mp_Repeat	35.704	32.769	2.5907
	1 fg	Mp_Repeat	Negative
	1 fg	Mp_Repeat	Negative
	1 fg	Mp_Repeat	Negative
	100 ag	Mp_Repeat	Negative
	100 ag	Mp_Repeat	Negative
	100 ag	Mp_Repeat	Negative
	10 ag	Mp_Repeat	Negative
	10 ag	Mp_Repeat	Negative
	10 ag	Mp_Repeat	Negative
	1 ag	Mp_Repeat	Negative
	1 ag	Mp_Repeat	Negative
	1 ag	Mp_Repeat	Negative
	NTC	Mp_Repeat	Negative
	NTC	Mp_Repeat	Negative
	NTC	Mp_Repeat	Negative
